# Supplementary material for: Binding Constants of Substituted Benzoic Acids with Bovine Serum Albumin
Source: Pharmaceuticals (Basel). 2020 Feb 20;13(2):30. doi: 10.3390/ph13020030 (PMC7169394; doi:10.3390/ph13020030)
Supplement: Supplementary file 1 [file pharmaceuticals-13-00030-s001.zip]

Archive with 1 entries (1 files):
- pharmaceuticals-724898-SI.nb
